# Supplementary material for: G-quadruplex dynamics contribute to regulation of mitochondrial gene expression
Source: Sci Rep. 2019 Apr 3;9:5605. doi: 10.1038/s41598-019-41464-y (PMC6447596; doi:10.1038/s41598-019-41464-y)
Supplement: Supplementary file 3 — Supplementary Dataset S1 [file 41598_2019_41464_MOESM3_ESM.xlsx]

## Sheet: Sheet1
TITLE: G-quadruplex dynamics contribute to regulation of mitochondrial gene expression.
M. Falabella†, J. E. Kolesar†, C. Wallace, D. de Jesus, L. Sun, Y. V. Taguchi, C. Wang, T.
Wang, I. M. Xiang, J. K. Alder, R. Maheshan, W. Horne, J. Turek-Herman, P. J. Pagano,
C. M. St. Croix, N. Sondheimer, L. A. Yatsunyk, F. B. Johnson, B. A. Kaufman*
Cell line	RHPS4 dose	Reference
21NT	1, 5, 10, 20 µM	Gowan S.M. et al63
MCF-7 and A549	30 µM	Heald R.A. et al24
M14	0.5, 1, 5, 10 µM	Leonetti C. et al64
MCF-7	0.2, 0.5, 1 µM	Cookson J.C. et al65
A549 and MCF-7	20 µM	Cookson J.C. et al25
M14 and JR5	0.2, 0.4, 0.6, 0.8, 1 µM	Biroccio A. et al66
UXF1138L and HEK 293T	0.1, 1, 10 µM	Phatak P. et al67
BJ-HELT and M14	1 µM	Salvati E. et al68
HT29 and M14	1-4 µmol/L	Leonetti C. et al69
BJ-HELT and HeLa	0.5 µM	Rizzo A. et al70
HT29, HCT116 and BJ-HELT	0.5, 1 µM	Salvati E. et al71
HT29, HCT116 and BJ-HELT	0.5-2 µmol/L	Biroccio A. et al72
HCT116	1 µM	Johnson L.A. et al73
HCT116	1 µM	Hirt B.V. et al74
Saos-2 and HuO9	10 µM	Saini V. et al75
PFSK-1, DAOY and U87	0.5-50 µM	Lagah S. et al76
BJ-HELT	0.1, 0.5 µM	Rizzo A. et al77
U251MG, U87MG, T67 and T70, AG01522 and MRC	0.05-1 µM	Berardinelli F. et al35
U251MG	0.2 µM	Berardinelli F. et al78
U251MG and AG01522	0.01-1 µM	Muoio D. et al79
MCF7	1.5 µM	Yang S.Y. et al18
Supplemetary Dataset S1. Summary of the dosage and cell lines described in previous RHPS4 studies
References
63. Gowan, S. M., Heald, R., Stevens, M. F. & Kelland, L. R. Potent inhibition of telomerase by small-molecule pentacyclic acridines capable of interacting with G-quadruplexes. Mol. Pharmacol. 60, 981–988 (2001).
64. Leonetti, C. et al. Biological activity of the G-quadruplex ligand RHPS4 (3,11-difluoro-6,8,13-trimethyl-8H-quino[4,3,2-kl]acridinium methosulfate) is associated with telomere capping alteration. Mol. Pharmacol. 66, 1138–1146 (2004).
65. Cookson, J. Pharmacodynamics of the G-quadruplex-stabilizing telomerase inhibitor RHPS4 in vitro: activity in human tumor cells correlates with telomere length and can be enhanced, or antagonized, with cytotoxic agents. Mol. Pharmacol. (2005). doi:10.1124/mol.105.013300
66. Biroccio, A. et al. TRF2 inhibition triggers apoptosis and reduces tumourigenicity of human melanoma cells. Eur. J. Cancer 42, 1881–1888 (2006).
67. Phatak, P. et al. Telomere uncapping by the G-quadruplex ligand RHPS4 inhibits clonogenic tumour cell growth in vitro and in vivo consistent with a cancer stem cell targeting mechanism. Br. J. Cancer 96, 1223–1233 (2007).
68. Salvati, E. et al. Telomere damage induced by the G-quadruplex ligand RHPS4 has an antitumor effect. J. Clin. Invest. 117, 3236–3247 (2007).
69. Leonetti, C. et al. G-quadruplex ligand RHPS4 potentiates the antitumor activity of camptothecins in preclinical models of solid tumors. Clin. Cancer Res. 14, 7284–7291 (2008).
70. Rizzo, A. et al. Stabilization of quadruplex DNA perturbs telomere replication leading to the activation of an ATR-dependent ATM signaling pathway. Nucleic Acids Res. 37, 5353–5364 (2009).
71. Salvati, E. et al. PARP1 is activated at telomeres upon G4 stabilization: possible target for telomere-based therapy. Oncogene 29, 6280–6293 (2010).
72. Biroccio, A. et al. DNA damage persistence as determinant of tumor sensitivity to the combination of Topo I inhibitors and telomere-targeting agents. Clin. Cancer Res. 17, 2227–2236 (2011).
73. Johnson, L. A., Byrne, H. M., Willis, A. E. & Laughton, C. A. An integrative biological approach to the analysis of tissue culture data: Application to the antitumour agent RHPS4. Integr. Biol. 3, 843–849 (2011).
74. Hirt, B. V., Wattis, J. A. D., Preston, S. P. & Laughton, C. A. The effects of a telomere destabilizing agent on cancer cell-cycle dynamics-Integrated modelling and experiments. J. Theor. Biol. 295, 9–22 (2012).
75. Saini, V. et al. Identification of CBX3 and ABCA5 as putative biomarkers for tumor stem cells in osteosarcoma. PLoS One 7, e41401 (2012).
76. Lagah, S. et al. RHPS4 G-quadruplex ligand induces anti-proliferative effects in brain Tumor Cells. PLoS One 9, e86187 (2014).
77. Rizzo, A. et al. Identification of novel RHPS4-derivative ligands with improved toxicological profiles and telomere-targeting activities.[Erratum appears in J Exp Clin Cancer Res. 2015;34:9; PMID: 25886908]. J. Exp. Clin. Cancer Res. 33, 81 (2014).
78. Berardinelli, F. et al. The G-quadruplex-stabilizing ligand RHPS4 enhances sensitivity of U251MG glioblastoma cells to clinical carbon ion beams. FEBS Journal 285, 1226–1236 (2018).
79. Muoio, D. et al. Naphthalene diimide-derivatives G-quadruplex ligands induce cell proliferation inhibition, mild telomeric dysfunction and cell cycle perturbation in U251MG glioma cells. FEBS J. 285, 3769–3785 (2018).
									63	Gowan, S. M., Heald, R., Stevens, M. F. & Kelland, L. R. Potent inhibition of telomerase by small-molecule pentacyclic acridines capable of interacting with G-quadruplexes. Mol. Pharmacol. 60, 981–988 (2001).
									64	Leonetti, C. et al. Biological activity of the G-quadruplex ligand RHPS4 (3,11-difluoro-6,8,13-trimethyl-8H-quino[4,3,2-kl]acridinium methosulfate) is associated with telomere capping alteration. Mol. Pharmacol. 66, 1138–1146 (2004).
									65	Cookson, J. Pharmacodynamics of the G-quadruplex-stabilizing telomerase inhibitor RHPS4 in vitro: activity in human tumor cells correlates with telomere length and can be enhanced, or antagonized, with cytotoxic agents. Mol. Pharmacol. (2005). doi:10.1124/mol.105.013300
									66	Biroccio, A. et al. TRF2 inhibition triggers apoptosis and reduces tumourigenicity of human melanoma cells. Eur. J. Cancer 42, 1881–1888 (2006).
									67	Phatak, P. et al. Telomere uncapping by the G-quadruplex ligand RHPS4 inhibits clonogenic tumour cell growth in vitro and in vivo consistent with a cancer stem cell targeting mechanism. Br. J. Cancer 96, 1223–1233 (2007).
									68	Salvati, E. et al. Telomere damage induced by the G-quadruplex ligand RHPS4 has an antitumor effect. J. Clin. Invest. 117, 3236–3247 (2007).
									69	Leonetti, C. et al. G-quadruplex ligand RHPS4 potentiates the antitumor activity of camptothecins in preclinical models of solid tumors. Clin. Cancer Res. 14, 7284–7291 (2008).
									70	Rizzo, A. et al. Stabilization of quadruplex DNA perturbs telomere replication leading to the activation of an ATR-dependent ATM signaling pathway. Nucleic Acids Res. 37, 5353–5364 (2009).
									71	Salvati, E. et al. PARP1 is activated at telomeres upon G4 stabilization: possible target for telomere-based therapy. Oncogene 29, 6280–6293 (2010).
									72	Biroccio, A. et al. DNA damage persistence as determinant of tumor sensitivity to the combination of Topo I inhibitors and telomere-targeting agents. Clin. Cancer Res. 17, 2227–2236 (2011).
									73	Johnson, L. A., Byrne, H. M., Willis, A. E. & Laughton, C. A. An integrative biological approach to the analysis of tissue culture data: Application to the antitumour agent RHPS4. Integr. Biol. 3, 843–849 (2011).
									74	Hirt, B. V., Wattis, J. A. D., Preston, S. P. & Laughton, C. A. The effects of a telomere destabilizing agent on cancer cell-cycle dynamics-Integrated modelling and experiments. J. Theor. Biol. 295, 9–22 (2012).
									75	Saini, V. et al. Identification of CBX3 and ABCA5 as putative biomarkers for tumor stem cells in osteosarcoma. PLoS One 7, e41401 (2012).
									76	Lagah, S. et al. RHPS4 G-quadruplex ligand induces anti-proliferative effects in brain Tumor Cells. PLoS One 9, e86187 (2014).
									77	Rizzo, A. et al. Identification of novel RHPS4-derivative ligands with improved toxicological profiles and telomere-targeting activities.[Erratum appears in J Exp Clin Cancer Res. 2015;34:9; PMID: 25886908]. J. Exp. Clin. Cancer Res. 33, 81 (2014).
									78	Berardinelli, F. et al. The G-quadruplex-stabilizing ligand RHPS4 enhances sensitivity of U251MG glioblastoma cells to clinical carbon ion beams. FEBS Journal 285, 1226–1236 (2018).
									79	Muoio, D. et al. Naphthalene diimide-derivatives G-quadruplex ligands induce cell proliferation inhibition, mild telomeric dysfunction and cell cycle perturbation in U251MG glioma cells. FEBS J. 285, 3769–3785 (2018).
