# Supplementary material for: G-quadruplex dynamics contribute to regulation of mitochondrial gene expression
Source: Sci Rep. 2019 Apr 3;9:5605. doi: 10.1038/s41598-019-41464-y (PMC6447596; doi:10.1038/s41598-019-41464-y)
Supplement: Supplementary file 4 — Supplementary Dataset S2 [file 41598_2019_41464_MOESM4_ESM.xlsx]

## Sheet: Supplemetary Dataset S2
TITLE: G-quadruplex dynamics contribute to regulation of mitochondrial gene expression
M. Falabella†, J. E. Kolesar†, C. Wallace, D. de Jesus, L. Sun, Y. V. Taguchi, C. Wang, T.
Wang, I. M. Xiang, J. K. Alder, R. Maheshan, W. Horne, J. Turek-Herman, P. J. Pagano,
C. M. St. Croix, N. Sondheimer, L. A. Yatsunyk, F. B. Johnson, B. A. Kaufman*

## Sheet: Supplementary Dataset S2
wtMEF	untreated				1 day				2 day				4 day
	1	2	3	4	1	2	3	4	1	2	3	4	1	2	3	4
cat	900.54	251.87	2140.06	2215.39	1063.2	633.9	1134.07	751.04	930.91	323.6	371.95	782.67	379.25	-9.92	157.13	159.3
rc	20210.4	6014.18	42251.6	41950	9008	8230.54	9977.02	6729.01	6384.74	3097.45	4172.13	6529.13	2784.62	264.64	2039.07	1267.3
linear	9406.08	5277.44	10212.1	11954.5	8348.32	8031.96	7388.01	4644.84	4637.7	5774.71	5796.25	6345.72	2304.28	316.52	2367.31	1282.38
total	30517	11543.5	54603.8	56120	18419.5	16896.4	18499.1	12124.9	11953.3	9195.76	10340.3	13657.5	5468.15	571.24	4563.51	2708.98
cat	0.0295094	0.0218192	0.0391925	0.039476	0.0577214	0.0375169	0.0613041	0.061942	0.0778786	0.0351901	0.0359708	0.0573069	0.0693562	-0.0173657	0.0344318	0.0588044
rc	0.662267	0.521002	0.773785	0.747506	0.489046	0.487118	0.539325	0.554975	0.534138	0.336835	0.403481	0.478061	0.509244	0.463273	0.446821	0.467814
linear	0.308224	0.457179	0.187023	0.213018	0.453232	0.475365	0.399371	0.383083	0.387983	0.627975	0.560548	0.464632	0.4214	0.554093	0.518748	0.473381
circular (cat+rc)	0.691776	0.542821	0.812977	0.786982	0.546768	0.524635	0.600629	0.616917	0.612017	0.372025	0.439452	0.535368	0.5786	0.445907	0.481252	0.526619
linear	0.308224	0.457179	0.187023	0.213018	0.453232	0.475365	0.399371	0.383083	0.387983	0.627975	0.560548	0.464632	0.4214	0.554093	0.518748	0.473381
Cir:lin	2.2444	1.18733	4.34695	3.69444	1.20637	1.10365	1.50394	1.6104	1.57743	0.592419	0.783969	1.15224	1.37304	0.804752	0.92772	1.11246
Supplementary Dataset S2: 1D-IMAGE raw data.
Values for catenanes (cat), relaxed circles (rc) and linear mtDNA molecules provided for four independent, total DNA isolations per treatment group. For normalization, each molecule is divided by the total signal in each lane (sum of rc, cat, and linear). Circular molecules (rc and cat) are combined. Circular to linear ratio is the normalized circular divided by the normalized linear value.
