# Supplementary material for: G-quadruplex dynamics contribute to regulation of mitochondrial gene expression
Source: Sci Rep. 2019 Apr 3;9:5605. doi: 10.1038/s41598-019-41464-y (PMC6447596; doi:10.1038/s41598-019-41464-y)
Supplement: Supplementary file 5 — Supplementary Dataset S4 [file 41598_2019_41464_MOESM5_ESM.xlsx]

## Sheet: nc_0005089-Merged
TITLE: G-quadruplex dynamics contribute to regulation of mitochondrial gene expression
M. Falabella†, J. E. Kolesar†, C. Wallace, D. de Jesus, L. Sun, Y. V. Taguchi, C. Wang, T.
Wang, I. M. Xiang, J. K. Alder, R. Maheshan, W. Horne, J. Turek-Herman, P. J. Pagano,
C. M. St. Croix, N. Sondheimer, L. A. Yatsunyk, F. B. Johnson, B. A. Kaufman*
Start	End	Sequence	Length	Score	Overlap
201	231	aagacaccttgcctagccacacccccacgg	30	-0.93
633	666	tcgataaaccccgctctacctcaccatctcttg	33	-0.82
895	930	tacgcacacaccgcccgtcaccctcctcaaattaa	35	-0.83
2761	2793	taatatcctaacactcctcgtccccattctaa	32	-0.84
2772	2801	cactcctcgtccccattctaatcgccata	29	-0.93	overlap
2782	2807	ccccattctaatcgccatagccttc	25	-1	overlap
3004	3038	atgagttcccctaccaataccacacccattaatt	34	-0.94
4233	4261	cctcgccccattccacttctgattacca	28	-1.04
4487	4521	caattcttccttacaacccatccctcactctact	34	-0.85
4500	4529	caacccatccctcactctactcaacctca	29	-1	overlap
4873	4901	aaacccaacctaatattttccaccctag	28	-0.89
4903	4956	atcataagcacaataaccctacccctagccccccaactaattacctagaagtt	53	-1
5823	5848	ccactattatcaacatgaaaccccc	25	-1.04
5832	5860	tcaacatgaaacccccagccataacaca	28	-0.93	overlap
5840	5868	aaacccccagccataacacagtatcaaa	28	-0.89	overlap
7487	7517	tcctccactcatgagcagtcccctccctag	30	-1.07
10030	10072	actccataagctccataccaatccccatcaccatcttagttt	42	-0.81
10322	10368	tcaaatatattctcctcagaccccctatccacaccattaattattt	46	-0.76
10935	10968	tagcataccccttcatccttctctccctatgag	33	-0.91
11264	11289	ctagctctacccccttcaatcaatc	25	-1
11268	11293	ctctacccccttcaatcaatctaat	25	-1	overlap
11867	11893	tccttcattattagcctcttacccct	26	-0.96
12158	12196	cttttcattggctgagaaggggtgggaattatatcttt	38	0.71
12512	12555	ttcctactggtccgattccaccccctcacgactaataataact	43	-0.72
13032	13079	caataacaaaaccgcgttttccccccctaatctccattaacgaaaat	47	-0.81
13633	13677	ctatatattgccgctaccccaatccctccttccaacataactcc	44	-0.98
13764	13798	taaaaaaacctctataatcacccccaatactaaa	34	-0.79
13777	13810	ataatcacccccaatactaaaaaacccaaaatt	33	-0.94	overlap
13863	13906	atatccaaacacaaccaacatcccccctaaataaattaaaaaa	43	-0.81
13883	13909	tcccccctaaataaattaaaaaaact	26	-0.96	overlap
14190	14216	actcattcattgacctacctgcccca	26	-0.96
14193	14232	cattcattgacctacctgccccatccaacatttcatcat	39	-0.79	overlap
14913	14962	taccagctaatccactaaacaccccaccccatattaaacccgaatgata	49	-1
15365	15400	ggagctactccccaccaccagcacccaaagctggt	35	-0.74
15645	15689	tctcttccatatgactatccccttccccatttggtctattaatc	44	-0.82
15694	15724	tcctccgtgaaaccaacaacccgcccacca	30	-1.07
15701	15726	tgaaaccaacaacccgcccaccaat	25	-1	overlap
15703	15744	aaaccaacaacccgcccaccaatgcccctcttctcgctccg	41	-1.15	overlap
15818	15843	cgttatcgcccatacgttcccctta	25	-1
15820	15848	ttatcgcccatacgttccccttaaataa	28	-0.89	overlap
15826	15851	cccatacgttccccttaaataagac	25	-1	overlap
16071	16129	accaaattttaactctccaaaccccccaccccctcctcttaatgccaaaccccaaaaa	58	-1.34
		count	42		13
		non-overlapping	29
Supplementary Dataset S4. G4 Hunter script results from mouse mtDNA (nc_0005089) with merged result. Additional overlapping tested based on position.
