# Supplementary material for: G-quadruplex dynamics contribute to regulation of mitochondrial gene expression
Source: Sci Rep. 2019 Apr 3;9:5605. doi: 10.1038/s41598-019-41464-y (PMC6447596; doi:10.1038/s41598-019-41464-y)
Supplement: Supplementary file 6 — Supplementary Dataset S5 [file 41598_2019_41464_MOESM6_ESM.xlsx]

## Sheet: Supplementary Dataset S5
TITLE: G-quadruplex dynamics contribute to regulation of mitochondrial gene expression
M. Falabella†, J. E. Kolesar†, C. Wallace, D. de Jesus, L. Sun, Y. V. Taguchi, C. Wang, T.
Wang, I. M. Xiang, J. K. Alder, R. Maheshan, W. Horne, J. Turek-Herman, P. J. Pagano,
C. M. St. Croix, N. Sondheimer, L. A. Yatsunyk, F. B. Johnson, B. A. Kaufman*

## Sheet: low_vs_ctrl
Pathway	OddsRatio	Pval	Padj	DEG.included
mmu04115 p53 signaling pathway	14.9583	0.000216675	0.0101837	Thbs1,Ccng2,Sesn3,Cdkn1a
mmu04623 Cytosolic DNA-sensing pathway	14.5119	0.00148348	0.0160252	Il33,Cxcl10,Ccl5
mmu05206 MicroRNAs in cancer	6.39545	0.00153867	0.0160252	Cyp1b1,Thbs1,Notch3,Bmf,Cdkn1a
mmu00190 Oxidative phosphorylation	8.05284	0.0019989	0.0160252	CYTB,ND4,ND6,ND5
mmu04068 FoxO signaling pathway	7.74387	0.002293	0.0160252	Ccng2,Bnip3,Cdkn1a,Klf2
mmu00980 Metabolism of xenobiotics by cytochrome P450	12.1651	0.00239841	0.0160252	Cyp1b1,Adh7,Aldh3a1
mmu05012 Parkinson's disease	7.51331	0.00254879	0.0160252	CYTB,ND4,ND6,ND5
mmu00010 Glycolysis / Gluconeogenesis	11.6023	0.00272769	0.0160252	Adh7,Pfkp,Aldh3a1
mmu04921 Oxytocin signaling pathway	6.75673	0.00368241	0.018961	Kcnj2,Fos,Rgs2,Cdkn1a
mmu05164 Influenza A	6.58047	0.00403425	0.018961	Il33,Rsad2,Cxcl10,Ccl5
mmu05204 Chemical carcinogenesis	8.56196	0.0061815	0.0257105	Cyp1b1,Adh7,Aldh3a1
mmu04620 Toll-like receptor signaling pathway	8.36922	0.00656439	0.0257105	Fos,Cxcl10,Ccl5
mmu04710 Circadian rhythm	16.5821	0.0075605	0.0273341	Bhlhe40,Rora
mmu04668 TNF signaling pathway	7.03704	0.0103894	0.0336102	Fos,Cxcl10,Ccl5
mmu00350 Tyrosine metabolism	13.4539	0.0110882	0.0336102	Adh7,Aldh3a1
mmu04725 Cholinergic synapse	6.78038	0.0114418	0.0336102	Kcnj2,Fos,Chrm3
mmu05219 Bladder cancer	12.1347	0.0133707	0.036966	Thbs1,Cdkn1a
mmu04978 Mineral absorption	11.3062	0.0152047	0.0397011	Slc30a1,Vdr
mmu04723 Retrograde endocannabinoid signaling	5.18391	0.022824	0.053974	ND4,ND6,ND5
mmu05200 Pathways in cancer	3.25117	0.0229677	0.053974	Fos,Ralgds,Egln3,Ednra,Cdkn1a
mmu05210 Colorectal cancer	8.14942	0.0274388	0.0614107	Fos,Ralgds
mmu00982 Drug metabolism - cytochrome P450	7.64738	0.0307403	0.0656725	Adh7,Aldh3a1
mmu05031 Amphetamine addiction	7.41871	0.0324473	0.0663053	Fos,Fosb
mmu04971 Gastric acid secretion	6.90043	0.0368729	0.0722095	Kcnj2,Chrm3
mmu05323 Rheumatoid arthritis	6.28826	0.043432	0.0816521	Fos,Ccl5
mmu05168 Herpes simplex infection	3.86552	0.0469869	0.0849378	Fos,Ifit1,Ccl5
mmu05142 Chagas disease (American trypanosomiasis)	5.06548	0.0631636	0.107796	Fos,Ccl5
mmu05231 Choline metabolism in cancer	5.01361	0.0642733	0.107796	Fos,Ralgds
mmu04066 HIF-1 signaling pathway	4.91318	0.0665123	0.107796	Egln3,Cdkn1a
mmu04060 Cytokine-cytokine receptor interaction	3.28391	0.0689053	0.107952	Tnfrsf12a,Cxcl10,Ccl5
mmu04919 Thyroid hormone signaling pathway	4.35113	0.0816711	0.121316	Pfkp,Notch3
mmu04010 MAPK signaling pathway	2.9798	0.0859196	0.121316	Fos,Nr4a1,Map3k13
mmu04380 Osteoclast differentiation	4.20279	0.0865318	0.121316	Fos,Fosb
mmu05160 Hepatitis C	4.16729	0.0877605	0.121316	Ifit1,Cdkn1a
mmu04080 Neuroactive ligand-receptor interaction	2.75736	0.102021	0.135378	Agtr2,Chrm3,Ednra
mmu05166 HTLV-I infection	2.73683	0.103694	0.135378	Fos,Trp53inp1,Cdkn1a
mmu05161 Hepatitis B	3.69844	0.106788	0.135649	Fos,Cdkn1a
mmu04621 NOD-like receptor signaling pathway	3.17353	0.136424	0.168735	Txnip,Ccl5
mmu04022 cGMP-PKG signaling pathway	3.05513	0.1448	0.173121	Rgs2,Ednra
mmu05202 Transcriptional misregulation in cancer	2.98097	0.150443	0.173121	Etv1,Cdkn1a
mmu04151 PI3K-Akt signaling pathway	2.2722	0.153611	0.173121	Thbs1,Nr4a1,Cdkn1a
mmu04062 Chemokine signaling pathway	2.92766	0.154704	0.173121	Cxcl10,Ccl5
mmu04020 Calcium signaling pathway	2.71689	0.173425	0.189557	Chrm3,Ednra
mmu04024 cAMP signaling pathway	2.53425	0.192494	0.205618	Fos,Ednra
mmu05205 Proteoglycans in cancer	2.45801	0.201388	0.210339	Thbs1,Cdkn1a
mmu04015 Rap1 signaling pathway	2.36297	0.213321	0.217959	Thbs1,Ralgds
mmu01100 Metabolic pathways	1.36255	0.272036	0.272036	CYTB,ND4,ND6,ND5,Adh7,Pfkp,Aldh3a1
Supplementary Dataset S5: Pathways potentially affected by 2 µM RHPS4 and associated DEGS

## Sheet: high_vs_ctrl
Pathway	OddsRatio	Pval	Padj	DEG.included
mmu01100 Metabolic pathways	2.59068	4.12627e-09	6.1894e-07	Gpt2,Cth,ND6,Pck2,COX1,ND2,Psph,CYTB,Dhcr24,ND1,Asns,Adh7,Xdh,Pfkl,ND4,Aldh18a1,Acot2,Pycr1,Aldh3a1,Glce,P4ha2,Mtm1,Cyp51,Hsd17b7,Mthfd2,Lss,Cmpk2,Eprs,Gpi1,Sqle,Idi1,Hmgcs1,Dhrs9,Shmt2,ND5,Ak4,Cpox,Pgm2,Cyp26b1,Gapdh,Ptgs1,Fasn,Lclat1,Acat2,Rrm2b,Gch1,Phospho1,COX2,Srm,Cyp4f13,Idua,Hsd11b1,Hmgcr,Nnmt,Hoga1,Xylt1
mmu04621 NOD-like receptor signaling pathway	6.11091	1.88692e-08	1.41519e-06	Stat1,Gbp7,Gbp3,Gbp2,Irf7,Irf9,Gsdmd,Stat2,Gbp2b,Cxcl1,Oas1b,Oas1a,AI607873,Oas3,Oas2,Tnfaip3,Oas1g
mmu05168 Herpes simplex infection	4.90548	3.42439e-07	1.71219e-05	Stat1,Ifit1,Irf7,Ddx58,Irf9,Casp3,Stat2,Fos,Sp100,Tap1,H2-T23,Oas1b,Oas1a,Oas3,Oas2,H2-M3,Oas1g
mmu05162 Measles	5.8271	1.33677e-06	5.01288e-05	Stat1,Mx2,Irf7,Ccnd1,Ddx58,Irf9,Stat2,Oas1b,Oas1a,Oas3,Oas2,Tnfaip3,Oas1g
mmu05164 Influenza A	5.05892	2.50297e-06	7.5089e-05	Stat1,Mx2,Rsad2,Irf7,Il33,Ddx58,Irf9,Cxcl10,Stat2,Oas1b,Oas1a,Oas3,Oas2,Oas1g
mmu05160 Hepatitis C	5.59181	4.92939e-06	0.000123235	Stat1,Ifit1,Irf7,Ldlr,Ddx58,Irf9,Stat2,Oas1b,Oas1a,Oas3,Oas2,Oas1g
mmu00100 Steroid biosynthesis	14.4014	6.14131e-05	0.00131599	Dhcr24,Cyp51,Hsd17b7,Lss,Sqle
mmu01230 Biosynthesis of amino acids	5.7891	0.000143728	0.00269489	Gpt2,Cth,Psph,Pfkl,Aldh18a1,Pycr1,Shmt2,Gapdh
mmu05203 Viral carcinogenesis	3.33124	0.000302401	0.00448349	Irf7,Ccnd1,Irf9,Hist1h2bc,Casp3,Hist4h4,Hist1h2bj,Rac1,Hist1h4j,Sp100,H2-T23,Egr3,H2-M3
mmu05012 Parkinson's disease	4.08378	0.000325233	0.00448349	ND6,COX1,ND2,CYTB,ND1,ND4,Uba7,ND5,Casp3,COX2
mmu00010 Glycolysis / Gluconeogenesis	5.91064	0.00032879	0.00448349	Pck2,Adh7,Pfkl,Aldh3a1,Gpi1,Pgm2,Gapdh
mmu05202 Transcriptional misregulation in cancer	3.65775	0.000406804	0.00508504	Ddit3,Nupr1,Dusp6,Hmga2,Etv4,Cd14,Mmp3,Hist1h3a,Itgb7,Mycn,Atf1
mmu04066 HIF-1 signaling pathway	4.35133	0.000846357	0.00976565	Tfrc,Pfkl,Slc2a1,Eif4ebp1,Egln3,Pdk1,Gapdh,Egln1
mmu00900 Terpenoid backbone biosynthesis	9.92043	0.00116449	0.0112481	Idi1,Hmgcs1,Acat2,Hmgcr
mmu04668 TNF signaling pathway	4.10628	0.00119979	0.0112481	Cx3cl1,Cxcl10,Casp3,Mmp3,Cxcl1,Fos,Ifi47,Tnfaip3
mmu05322 Systemic lupus erythematosus	4.10628	0.00119979	0.0112481	Hist1h2bc,Hist4h4,Trim21,Hist1h2bj,Hist1h2ai,Hist1h4j,Hist1h3a,Hist1h2ag
mmu04380 Osteoclast differentiation	3.72189	0.00214602	0.0189355	Stat1,Fosl1,Irf9,Stat2,Fosb,Fos,Rac1,Lck
mmu01040 Biosynthesis of unsaturated fatty acids	7.79484	0.00257119	0.0205089	Acot2,Elovl6,Scd2,Fads2
mmu00330 Arginine and proline metabolism	5.69278	0.00269612	0.0205089	Aldh18a1,Pycr1,P4ha2,Srm,Hoga1
mmu04152 AMPK signaling pathway	3.56933	0.00273452	0.0205089	Pck2,Pfkl,Ccnd1,Scd2,Eif4ebp1,Fasn,Rab11b,Hmgcr
mmu00190 Oxidative phosphorylation	3.48409	0.00314379	0.0224556	ND6,COX1,ND2,CYTB,ND1,ND4,ND5,COX2
mmu01212 Fatty acid metabolism	5.25342	0.00370879	0.0241877	Elovl6,Scd2,Fads2,Fasn,Acat2
mmu04623 Cytosolic DNA-sensing pathway	5.25342	0.00370879	0.0241877	Irf7,Il33,Ddx58,Cxcl10,Zbp1
mmu05132 Salmonella infection	4.26365	0.00401377	0.025086	Cd14,Cxcl1,Fos,Rac1,Dync1i1,Rhog
mmu05034 Alcoholism	3.01379	0.00445631	0.0257873	Hist1h2bc,Slc29a1,Hist4h4,Hist1h2bj,Fosb,Hist1h2ai,Hist1h4j,Hist1h3a,Hist1h2ag
mmu05161 Hepatitis B	3.27488	0.0044698	0.0257873	Stat1,Irf7,Ccnd1,Ddx58,Casp3,Stat2,Fos,Egr3
mmu00670 One carbon pool by folate	8.59636	0.00707181	0.0392879	Aldh1l2,Mthfd2,Shmt2
mmu01200 Carbon metabolism	3.27612	0.00755317	0.0404634	Gpt2,Psph,Pfkl,Gpi1,Shmt2,Gapdh,Acat2
mmu04620 Toll-like receptor signaling pathway	3.64622	0.00810945	0.0419454	Stat1,Irf7,Cxcl10,Cd14,Fos,Rac1
mmu04010 MAPK signaling pathway	2.40934	0.00869878	0.0434939	Rps6ka2,Ddit3,Pdgfrb,Gadd45a,Dusp6,Casp3,Dusp1,Cd14,Nr4a1,Fos,Rac1
mmu04115 p53 signaling pathway	4.01502	0.0105233	0.0509193	Sesn2,Ccnd1,Gadd45a,Casp3,Rrm2b
mmu00970 Aminoacyl-tRNA biosynthesis	4.95675	0.0110909	0.0519886	Sars,Lars,Eprs,Aars
mmu04060 Cytokine-cytokine receptor interaction	2.40767	0.0120042	0.0545647	Cx3cl1,Pdgfrb,Cxcl10,Il4ra,Cxcl1,Il7,Tnfrsf9,Il20ra,Cxcl5,Flt3l
mmu00534 Glycosaminoglycan biosynthesis - heparan sulfate / heparin	6.80424	0.012565	0.0554337	Glce,Hs6st1,Xylt1
mmu04145 Phagosome	2.62374	0.0148485	0.0631865	Tfrc,Cd14,Tubb3,Rac1,Tap1,H2-T23,Dync1i1,H2-M3
mmu05166 HTLV-I infection	2.2131	0.0151648	0.0631865	Atf3,Fosl1,Slc2a1,Ccnd1,Pdgfrb,Fos,H2-T23,Trp53inp1,Lck,Atf1,H2-M3
mmu00650 Butanoate metabolism	6.04754	0.0167589	0.0661892	Hmgcs1,Acat2,Aacs
mmu05416 Viral myocarditis	3.54419	0.0167679	0.0661892	Ccnd1,Casp3,Rac1,H2-T23,H2-M3
mmu04630 Jak-STAT signaling pathway	2.75485	0.0174142	0.0669777	Stat1,Ccnd1,Irf9,Il4ra,Stat2,Il7,Il20ra
mmu00630 Glyoxylate and dicarboxylate metabolism	5.63069	0.0199381	0.0747679	Shmt2,Acat2,Hoga1
mmu04913 Ovarian steroidogenesis	3.96362	0.0222299	0.0801941	Cyp1b1,Acot2,Hsd17b7,Ldlr
mmu00072 Synthesis and degradation of ketone bodies	9.87601	0.0224544	0.0801941	Hmgcs1,Acat2
mmu05134 Legionellosis	3.8243	0.0247866	0.0862022	Bnip3,Casp3,Cd14,Cxcl1
mmu00030 Pentose phosphate pathway	5.10146	0.025286	0.0862022	Pfkl,Gpi1,Pgm2
mmu04622 RIG-I-like receptor signaling pathway	3.69453	0.0275137	0.0917124	Irf7,Ddx58,Cxcl10,Dhx58
mmu04640 Hematopoietic cell lineage	3.06474	0.0283517	0.0924513	Tfrc,Il4ra,Cd14,Il7,Flt3l
mmu05340 Primary immunodeficiency	4.8007	0.029237	0.0933094	Tap1,Ung,Lck
mmu05210 Colorectal cancer	3.57259	0.030413	0.0950405	Ccnd1,Casp3,Fos,Rac1
mmu00980 Metabolism of xenobiotics by cytochrome P450	3.515	0.0319276	0.0977375	Cyp1b1,Adh7,Aldh3a1,Hsd11b1
mmu05211 Renal cell carcinoma	3.40485	0.0350876	0.103199	Slc2a1,Egln3,Egln1,Rac1
mmu05230 Central carbon metabolism in cancer	3.40485	0.0350876	0.103199	Pfkl,Slc2a1,Pdgfrb,Pdk1
mmu04650 Natural killer cell mediated cytotoxicity	2.75384	0.0411319	0.116411	Casp3,Rac1,H2-T23,Sh2d1b1,Lck
mmu05231 Choline metabolism in cancer	2.75384	0.0411319	0.116411	Gpcpd1,Pdgfrb,Eif4ebp1,Fos,Rac1
mmu04062 Chemokine signaling pathway	2.26272	0.0420521	0.116811	Stat1,Cx3cl1,Cxcl10,Stat2,Cxcl1,Rac1,Cxcl5
mmu00260 Glycine, serine and threonine metabolism	4.07999	0.0429164	0.117045	Cth,Psph,Shmt2
mmu04962 Vasopressin-regulated water reabsorption	3.88544	0.0480717	0.128763	Dync1i1,Dynll2,Rab11b
mmu05145 Toxoplasmosis	2.54714	0.0535085	0.138396	Stat1,Ldlr,Irgm1,Casp3,Igtp
mmu05133 Pertussis	2.94341	0.0535132	0.138396	Casp3,Cd14,Fos,Cxcl5
mmu04932 Non-alcoholic fatty liver disease (NAFLD)	2.28907	0.0547537	0.139204	COX1,CYTB,Ddit3,Casp3,Rac1,COX2
mmu04723 Retrograde endocannabinoid signaling	2.25726	0.0576826	0.144206	ND6,ND2,ND1,ND4,ND5,Slc17a6
mmu04919 Thyroid hormone signaling pathway	2.38992	0.0659285	0.162119	Stat1,Slc2a1,Ccnd1,Rcan2,Dio2
mmu00520 Amino sugar and nucleotide sugar metabolism	3.3293	0.068345	0.165351	Cyb5r1,Gpi1,Pgm2
mmu03320 PPAR signaling pathway	2.62316	0.0737918	0.175695	Pck2,Scd2,Fads2,Pltp
mmu04064 NF-kappa B signaling pathway	2.56127	0.0787588	0.184591	Ddx58,Cd14,Lck,Tnfaip3
mmu00280 Valine, leucine and isoleucine degradation	3.02034	0.0848183	0.195734	Hmgcs1,Acat2,Aacs
mmu05204 Chemical carcinogenesis	2.4737	0.0865128	0.19662	Cyp1b1,Adh7,Aldh3a1,Hsd11b1
mmu04151 PI3K-Akt signaling pathway	1.66593	0.0899313	0.201339	Pck2,Ccnd1,Pdgfrb,Eif4ebp1,Il4ra,Lpar4,Nr4a1,Il7,Rac1,Itgb7
mmu00310 Lysine degradation	2.86101	0.0954353	0.210471	Plod2,Acat2,Setd1a
mmu00062 Fatty acid elongation	4.02195	0.0968167	0.210471	Acot2,Elovl6
mmu00564 Glycerophospholipid metabolism	2.31509	0.103077	0.220879	Gpcpd1,Taz,Lclat1,Phospho1
mmu00500 Starch and sucrose metabolism	3.74449	0.108344	0.228895	Gpi1,Pgm2
mmu05200 Pathways in cancer	1.54066	0.11543	0.240479	Stat1,Slc2a1,Ccnd1,Pdgfrb,Egln3,Casp3,Lpar4,Egln1,Fos,Rac1,Flt3l
mmu00052 Galactose metabolism	3.5024	0.120211	0.247009	Pfkl,Pgm2
mmu05212 Pancreatic cancer	2.54733	0.12214	0.247582	Stat1,Ccnd1,Rac1
mmu00410 beta-Alanine metabolism	3.3928	0.12626	0.252521	Aldh3a1,Srm
mmu00250 Alanine, aspartate and glutamate metabolism	3.19293	0.138566	0.273485	Gpt2,Asns
mmu04917 Prolactin signaling pathway	2.36217	0.142686	0.27796	Stat1,Ccnd1,Fos
mmu04976 Bile secretion	2.32834	0.146926	0.282551	Slc2a1,Ldlr,Hmgcr
mmu00350 Tyrosine metabolism	2.93366	0.157476	0.299005	Adh7,Aldh3a1
mmu00620 Pyruvate metabolism	2.85634	0.163883	0.304223	Pck2,Acat2
mmu04260 Cardiac muscle contraction	2.20219	0.16428	0.304223	COX1,CYTB,COX2
mmu00860 Porphyrin and chlorophyll metabolism	2.78299	0.170336	0.31159	Eprs,Cpox
mmu04975 Fat digestion and absorption	2.71323	0.17683	0.318867	Mttp,Acat2
mmu04530 Tight junction	1.71004	0.178565	0.318867	Ccnd1,Arhgef2,Synpo,Rac1,Myh1
mmu03018 RNA degradation	2.06227	0.186765	0.325753	Pfkl,Btg2,Tob2
mmu05323 Rheumatoid arthritis	2.06227	0.186765	0.325753	Mmp3,Fos,Cxcl5
mmu00140 Steroid hormone biosynthesis	2.01117	0.195974	0.328287	Cyp1b1,Hsd17b7,Hsd11b1
mmu04612 Antigen processing and presentation	2.01117	0.195974	0.328287	Tap1,H2-T23,H2-M3
mmu04810 Regulation of actin cytoskeleton	1.55393	0.200163	0.328287	Pdgfrb,Cd14,Rac1,Itgb7,Iqgap2,Arhgef4
mmu00270 Cysteine and methionine metabolism	2.46634	0.203153	0.328287	Cth,Srm
mmu00380 Tryptophan metabolism	2.46634	0.203153	0.328287	Cyp1b1,Acat2
mmu04978 Mineral absorption	2.46634	0.203153	0.328287	Mt1,Vdr
mmu05010 Alzheimer's disease	1.62752	0.203538	0.328287	COX1,CYTB,Casp3,Gapdh,COX2
mmu00830 Retinol metabolism	1.91619	0.214708	0.342619	Adh7,Dhrs9,Cyp26b1
mmu02010 ABC transporters	2.3085	0.223167	0.352369	Tap1,Abca8b
mmu04068 FoxO signaling pathway	1.65841	0.230364	0.359944	Pck2,Ccnd1,Bnip3,Gadd45a
mmu04210 Apoptosis	1.64577	0.234249	0.362132	Ddit3,Gadd45a,Casp3,Fos
mmu00071 Fatty acid degradation	2.2142	0.236593	0.362132	Adh7,Acat2
mmu05014 Amyotrophic lateral sclerosis (ALS)	2.08608	0.256803	0.382979	Casp3,Rac1
mmu05330 Allograft rejection	2.08608	0.256803	0.382979	H2-T23,H2-M3
mmu04910 Insulin signaling pathway	1.57377	0.257872	0.382979	Pck2,Eif4ebp1,Fasn,Ppp1r3c
mmu05221 Acute myeloid leukemia	1.97203	0.27704	0.403457	Ccnd1,Eif4ebp1
mmu05332 Graft-versus-host disease	1.97203	0.27704	0.403457	H2-T23,H2-M3
mmu04310 Wnt signaling pathway	1.50777	0.28194	0.405401	Fosl1,Ccnd1,Lrp5,Rac1
mmu05321 Inflammatory bowel disease (IBD)	1.93673	0.283781	0.405401	Stat1,Il4ra
mmu04922 Glucagon signaling pathway	1.61144	0.292531	0.413958	Pck2,Pfkl,Slc2a1
mmu05320 Autoimmune thyroid disease	1.86982	0.297243	0.416695	H2-T23,H2-M3
mmu04940 Type I diabetes mellitus	1.83808	0.30396	0.417726	H2-T23,H2-M3
mmu04510 Focal adhesion	1.37776	0.305328	0.417726	Ccnd1,Pdgfrb,Rac1,Parvb,Itgb7
mmu04150 mTOR signaling pathway	1.44706	0.306332	0.417726	Sesn2,Rps6ka2,Eif4ebp1,Lrp5
mmu00480 Glutathione metabolism	1.80722	0.310665	0.419818	Rrm2b,Srm
mmu05206 MicroRNAs in cancer	1.35692	0.315971	0.423175	Cyp1b1,Ccnd1,Pdgfrb,Hmga2,Casp3
mmu05214 Glioma	1.69402	0.337335	0.44779	Ccnd1,Pdgfrb
mmu00982 Drug metabolism - cytochrome P450	1.66788	0.343956	0.448638	Adh7,Aldh3a1
mmu05140 Leishmaniasis	1.66788	0.343956	0.448638	Stat1,Fos
mmu05031 Amphetamine addiction	1.61794	0.357133	0.461219	Fosb,Fos
mmu04141 Protein processing in endoplasmic reticulum	1.33088	0.35975	0.461219	Ddit3,Herpud1,Ppp1r15a,Hsph1
mmu05152 Tuberculosis	1.31463	0.367986	0.466656	Stat1,Casp3,Cd14,Vdr
mmu05218 Melanoma	1.57089	0.370214	0.466656	Ccnd1,Pdgfrb
mmu04662 B cell receptor signaling pathway	1.54838	0.376714	0.470893	Fos,Rac1
mmu04520 Adherens junction	1.52649	0.383187	0.471132	Rac1,Snai1
mmu04920 Adipocytokine signaling pathway	1.52649	0.383187	0.471132	Pck2,Slc2a1
mmu04742 Taste transduction	1.50522	0.389631	0.47497	Scn3a,P2rx3
mmu00230 Purine metabolism	1.26815	0.392642	0.47497	Xdh,Ak4,Pgm2,Rrm2b
mmu04110 Cell cycle	1.32189	0.401347	0.481617	Ccnd1,Gadd45a,Cdc6
mmu04360 Axon guidance	1.24611	0.404922	0.482049	Pdk1,Rac1,Efnb2,Sema7a
mmu05100 Bacterial invasion of epithelial cells	1.44482	0.408778	0.482809	Rac1,Rhog
mmu05016 Huntington's disease	1.19753	0.433372	0.507858	COX1,CYTB,Casp3,COX2
mmu04726 Serotonergic synapse	1.24071	0.439973	0.511596	Casp3,Dusp1,Ptgs1
mmu04146 Peroxisome	1.30511	0.458324	0.528835	Xdh,Hacl1
mmu04540 Gap junction	1.25941	0.476278	0.541225	Pdgfrb,Tubb3
mmu05215 Prostate cancer	1.25941	0.476278	0.541225	Ccnd1,Pdgfrb
mmu00590 Arachidonic acid metabolism	1.23068	0.488045	0.550427	Ptgs1,Cyp4f13
mmu05205 Proteoglycans in cancer	1.07736	0.512182	0.573338	Ccnd1,Gpc1,Casp3,Rac1
mmu00240 Pyrimidine metabolism	1.12771	0.533418	0.586969	Cmpk2,Rrm2b
mmu05169 Epstein-Barr virus infection	1.04588	0.534859	0.586969	Ddx58,H2-T23,Tnfaip3,H2-M3
mmu04514 Cell adhesion molecules (CAMs)	1.06824	0.536098	0.586969	H2-T23,Itgb7,H2-M3
mmu04015 Rap1 signaling pathway	1.03577	0.542301	0.589458	Pdgfrb,Lpar4,Rac1,Sipa1l3
mmu04660 T cell receptor signaling pathway	1.08239	0.555052	0.598977	Fos,Lck
mmu05146 Amoebiasis	1.0406	0.575967	0.61342	Casp3,Cd14
mmu04144 Endocytosis	0.983426	0.576614	0.61342	Tfrc,Ldlr,H2-T23,Rab11b,H2-M3
mmu04071 Sphingolipid signaling pathway	0.916532	0.643448	0.679699	S1pr3,Rac1
mmu04722 Neurotrophin signaling pathway	0.901174	0.652365	0.684299	Rps6ka2,Rac1
mmu04080 Neuroactive ligand-receptor interaction	0.796497	0.738018	0.768768	Agtr2,S1pr3,Lpar4,P2rx3
mmu04921 Oxytocin signaling pathway	0.719942	0.765648	0.79205	Ccnd1,Fos
mmu04390 Hippo signaling pathway	0.705727	0.775007	0.79624	Ccnd1,Ctgf
mmu03013 RNA transport	0.670412	0.798383	0.814676	Eif4ebp1,Eif4ebp2
mmu04020 Calcium signaling pathway	0.59248	0.849805	0.861289	Pdgfrb,P2rx3
mmu04024 cAMP signaling pathway	0.552648	0.875354	0.881229	Fos,Rac1
mmu04014 Ras signaling pathway	0.480454	0.91857	0.91857	Pdgfrb,Rac1
Supplementary Dataset S5: Pathways potentially affected by 10 µM RHPS4 and associated DEGS

## Sheet: genes_1
gene	log2FC_low_vs_ctrl	padj_low_vs_ctrl	log2FC_high_vs_ctrl	padj_high_vs_ctrl	mitocarta?	G4 promoter?	DNA damage?	apoptosis?	cell cycle?
Ctgf	0.586971	2.57634e-07	-0.624621	8.37483e-07	#N/A	#N/A	#N/A	#N/A	#N/A
Supplementary Dataset S5: Venn diagram section with 1 gene: overlap of 2 µM (up) and 10 µM RHPS4 (down). It is also shown whether the gene is in Mitocarta, G4 promoter database, in Qiagen DNA damage, apoptosis, or cell cycle group

## Sheet: genes_5
gene	log2FC_low_vs_ctrl	padj_low_vs_ctrl	log2FC_high_vs_ctrl	padj_high_vs_ctrl	mitocarta?	G4 promoter?	DNA damage?	apoptosis?	cell cycle?
Trp53inp1	-0.893648	1.23211e-07	0.586801	0.00095669	#N/A	#N/A	#N/A	#N/A	#N/A
Ifit1	-0.624697	4.12233e-07	1.08344	9.34732e-21	#N/A	#N/A	#N/A	#N/A	#N/A
Rsad2	-0.837481	1.34299e-06	1.15811	1.80809e-14	#N/A	#N/A	#N/A	#N/A	#N/A
Wbscr27	-0.774534	2.27171e-05	0.732866	1.96872e-05	#N/A	#N/A	#N/A	#N/A	#N/A
Cxcl10	-0.623161	8.54145e-05	0.809102	1.93585e-08	#N/A	#N/A	#N/A	#N/A	#N/A
Supplementary Dataset S5: Venn diagram section with 5 genes: overlap of 2 µM (down) and 10 µM (up) RHPS4 . It is also shown whether the genes are in mitocarta, G4 promoter database, in Qiagen DNA damage, apoptosis, or cell cycle group

## Sheet: genes_6
gene	log2FC_low_vs_ctrl	padj_low_vs_ctrl	log2FC_high_vs_ctrl	padj_high_vs_ctrl	mitocarta?	G4 promoter?	DNA damage?	apoptosis?	cell cycle?
Cyp1b1	1.20965	5.55356e-33	1.74025	1.86372e-58	#N/A	#N/A	#N/A	#N/A	#N/A
Tiparp	0.799863	2.41929e-17	0.969428	3.4947e-22	#N/A	#N/A	#N/A	#N/A	#N/A
Nqo1	0.722252	2.68538e-09	1.17595	1.6361e-22	#N/A	#N/A	#N/A	#N/A	#N/A
Adh7	0.765945	4.56341e-09	1.28179	1.53727e-23	#N/A	#N/A	#N/A	#N/A	#N/A
Krt80	0.75866	1.56992e-07	0.724189	2.23592e-06	#N/A	#N/A	#N/A	#N/A	#N/A
Aldh3a1	0.770552	0.00663195	1.71089	6.37702e-15	#N/A	#N/A	#N/A	#N/A	#N/A
Supplementary Dataset S5: Venn diagram section with 6 genes: overlap of 2 µM up and 10 µM RHPS4 up. It is also shown whether the genes are in mitocarta, G4 promoter database, in Qiagen DNA damage, apoptosis, or cell cycle group

## Sheet: genes_9
gene	log2FC_low_vs_ctrl	padj_low_vs_ctrl	log2FC_high_vs_ctrl	padj_high_vs_ctrl	mitocarta?	G4 promoter?	DNA damage?	apoptosis?	cell cycle?
Thbs1	0.716546	1.73261e-19	-0.0497233	0.753755	#N/A	#N/A	#N/A	#N/A	#N/A
Kcnj2	0.757915	8.36254e-11	0.138631	0.457993	#N/A	#N/A	#N/A	#N/A	#N/A
Crim1	0.63298	2.29624e-09	0.458547	0.000143744	#N/A	#N/A	#N/A	#N/A	#N/A
Tagln	0.659526	2.32746e-07	0.122026	0.55402	#N/A	#N/A	#N/A	#N/A	#N/A
Tnfrsf12a	0.614561	3.1047e-07	-0.21429	0.20024	#N/A	#N/A	#N/A	#N/A	#N/A
Cyr61	0.632144	3.30052e-07	-0.138666	0.469283	#N/A	#N/A	#N/A	#N/A	#N/A
Slc30a1	0.951902	1.48325e-05	-0.0889236	0.817304	#N/A	#N/A	#N/A	#N/A	#N/A
Dfna5	0.73954	4.75018e-05	0.517425	0.0100333	#N/A	#N/A	#N/A	#N/A	#N/A
Larp1b	0.607836	0.000613251	0.476373	0.0115705	#N/A	#N/A	#N/A	#N/A	#N/A
Supplementary Dataset S5: Venn diagram section with 9 genes: changes unique to 2 µM. It is also shown whether the genes are in mitocarta, G4 promoter database, in Qiagen DNA damage, apoptosis, or cell cycle group

## Sheet: genes_25
gene	log2FC_low_vs_ctrl	padj_low_vs_ctrl	log2FC_high_vs_ctrl	padj_high_vs_ctrl	mitocarta?	G4 promoter?	DNA damage?	apoptosis?	cell cycle?	mtDNA
CYTB	-1.74945	1.63111e-36	-1.71678	1.88002e-30	CYTB	#N/A	#N/A	#N/A	#N/A	CYTB
ND4	-1.48563	7.98759e-21	-1.5382	5.84827e-20	ND4	#N/A	#N/A	#N/A	#N/A	ND4
TRNT	-1.48866	3.91067e-12	-1.86919	1.42808e-18	#N/A	#N/A	#N/A	#N/A	#N/A	TRNT
ND6	-0.912153	3.91067e-12	-1.8232	1.1935e-41	ND6	#N/A	#N/A	#N/A	#N/A	ND6
Tgfbi	-0.708945	7.32578e-11	-0.634231	7.87749e-08	#N/A	#N/A	#N/A	#N/A	#N/A
Nr4a2	-1.03644	9.1246e-11	-0.998253	2.75717e-09	#N/A	#N/A	#N/A	#N/A	#N/A
Bnip3	-0.748821	5.28574e-10	-0.878319	2.67332e-12	Bnip3	#N/A	#N/A	#N/A	#N/A
Fos	-1.2744	1.7991e-09	-0.947587	1.94843e-05	#N/A	#N/A	#N/A	#N/A	#N/A
ND5	-1.39496	1.7991e-09	-1.39051	1.39988e-09	ND5	#N/A	#N/A	#N/A	#N/A	ND5
Gas7	-0.736119	1.9523e-09	-0.741632	1.0902e-08	#N/A	#N/A	#N/A	#N/A	#N/A
Fbn2	-0.804129	2.29624e-09	-0.913933	6.84891e-11	#N/A	#N/A	#N/A	#N/A	#N/A
Il33	-0.701478	1.66703e-08	-0.921574	4.79396e-13	#N/A	#N/A	#N/A	#N/A	#N/A
Nr4a1	-0.89447	2.39179e-08	-0.745604	1.31654e-05	#N/A	#N/A	#N/A	#N/A	#N/A
Fosb	-1.13036	1.10377e-07	-0.949208	1.66672e-05	#N/A	#N/A	#N/A	#N/A	#N/A
RNR2	-0.706834	1.11604e-07	-1.22158	1.38342e-20	#N/A	#N/A	#N/A	#N/A	#N/A
Bhlhe40	-0.759476	1.08827e-06	-1.25865	2.45133e-16	#N/A	#N/A	#N/A	#N/A	#N/A
TRNW	-0.834209	2.03915e-06	-1.97768	7.89564e-29	#N/A	#N/A	#N/A	#N/A	#N/A	TRNW
Agtr2	-0.749043	1.19981e-05	-1.19965	8.71013e-13	#N/A	#N/A	#N/A	#N/A	#N/A
Egln3	-0.788252	7.92878e-05	-1.05887	3.79256e-08	#N/A	#N/A	#N/A	#N/A	#N/A
Vdr	-0.706796	0.00018042	-0.684083	0.000349323	#N/A	#N/A	#N/A	#N/A	#N/A
Ankrd37	-0.761216	0.000211497	-1.20679	3.52816e-10	#N/A	#N/A	#N/A	#N/A	#N/A
Adm	-0.654017	0.000251396	-1.11114	4.59242e-11	#N/A	#N/A	#N/A	#N/A	#N/A
Stc1	-0.736151	0.000521792	-0.769484	0.000208654	#N/A	#N/A	#N/A	#N/A	#N/A
Gpr153	-0.654747	0.00127157	-0.609796	0.00276408	#N/A	#N/A	#N/A	#N/A	#N/A
RNR1	-0.85425	0.00198935	-1.17485	1.13792e-06	#N/A	#N/A	#N/A	#N/A	#N/A	RNR1
				counta	25					7	18
				count NA	20	25	25	25	25
				∆	5	0	0	0	0	18
				fraction	0.2					0.28
Supplementary Dataset S5: Venn diagram section with 25 genes: overlap of 2 µM down and 10 µM RHPS4 down. It is also shown whether the genes are in mitocarta, G4 promoter database, in Qiagen DNA damage, apoptosis, or cell cycle group. Because there are mitocarta hits, genes that are mtDNA encoded are indicated.

## Sheet: genes_48
gene	log2FC_low_vs_ctrl	padj_low_vs_ctrl	log2FC_high_vs_ctrl	padj_high_vs_ctrl	mitocarta?	G4 promoter?	DNA damage?	apoptosis?	cell cycle?	mtDNA?
Txnip	-1.04869	5.25424e-22	0.106183	0.578155	#N/A	#N/A	#N/A	#N/A	#N/A
Klhl24	-0.751408	2.02753e-12	0.0377556	0.855069	#N/A	#N/A	#N/A	#N/A	#N/A
Ccng2	-0.829674	8.17129e-12	-0.45217	0.00163803	#N/A	#N/A	#N/A	#N/A	#N/A
Igsf10	-0.805658	1.10506e-11	-0.0436231	0.849158	#N/A	#N/A	#N/A	#N/A	#N/A
Ralgds	-0.629452	2.53452e-09	-0.319562	0.012568	#N/A	#N/A	#N/A	#N/A	#N/A
Ndrg1	-0.792652	3.05681e-09	0.274297	0.126545	#N/A	#N/A	#N/A	#N/A	#N/A
Pfkp	-0.604193	2.52471e-08	-0.0967504	0.581641	#N/A	#N/A	#N/A	#N/A	#N/A
Rgs2	-0.791634	2.83215e-08	-0.383868	0.0247307	#N/A	#N/A	#N/A	#N/A	#N/A
Notch3	-0.99655	8.31423e-08	-0.076388	0.81024	#N/A	#N/A	#N/A	#N/A	#N/A
Ero1l	-0.684621	9.58341e-08	-0.235266	0.175976	#N/A	#N/A	#N/A	#N/A	#N/A
AW551984	-0.611042	1.03097e-07	-0.150542	0.372739	#N/A	#N/A	#N/A	#N/A	#N/A
Calcoco1	-0.707523	1.60135e-07	0.355251	0.0247965	#N/A	#N/A	#N/A	#N/A	#N/A
C1qtnf1	-0.724507	1.65309e-07	-0.412338	0.0109911	#N/A	#N/A	#N/A	#N/A	#N/A
Adamts7	-0.630705	2.22062e-07	-0.524983	8.02847e-05	#N/A	#N/A	#N/A	#N/A	#N/A
Pnrc1	-0.682285	2.50901e-07	-0.510204	0.000535478	#N/A	#N/A	#N/A	#N/A	#N/A
Pik3ip1	-0.715472	1.33435e-06	0.184381	0.365965	#N/A	#N/A	#N/A	#N/A	#N/A
Sesn3	-0.701403	1.5297e-05	-0.416173	0.0260329	#N/A	#N/A	#N/A	#N/A	#N/A
Pde7b	-0.914925	2.08323e-05	-0.50803	0.0346827	#N/A	#N/A	#N/A	#N/A	#N/A
Ube2h	-0.591574	0.000102525	-0.208786	0.301229	#N/A	#N/A	#N/A	#N/A	#N/A
Chrm3	-0.842503	0.000151986	-0.16055	0.613198	#N/A	#N/A	#N/A	#N/A	#N/A
Rftn2	-0.60904	0.000167415	-0.149107	0.507825	#N/A	#N/A	#N/A	#N/A	#N/A
Kdm7a	-0.592522	0.00020602	0.364599	0.0394365	#N/A	#N/A	#N/A	#N/A	#N/A
Ednra	-0.661038	0.000309784	-0.347758	0.100434	#N/A	#N/A	#N/A	#N/A	#N/A
Rora	-0.710828	0.000420626	-0.0596913	0.857881	#N/A	#N/A	#N/A	#N/A	#N/A
Rnf144a	-0.606065	0.000533865	0.128645	0.607146	#N/A	#N/A	#N/A	#N/A	#N/A
Dyrk1b	-0.680227	0.000533865	-0.23291	0.349916	#N/A	#N/A	#N/A	#N/A	#N/A
Cnnm2	-0.644388	0.000533865	-0.265284	0.24207	#N/A	#N/A	#N/A	#N/A	#N/A
3110057O12Rik	-0.725714	0.000548697	-0.237456	0.371512	#N/A	#N/A	#N/A	#N/A	#N/A
Etv1	-0.59663	0.00066558	-0.282025	0.175219	#N/A	#N/A	#N/A	#N/A	#N/A
Clip3	-0.718746	0.000882168	-0.536481	0.0183485	#N/A	#N/A	#N/A	#N/A	#N/A
Rab3il1	-0.812024	0.000894908	-0.225508	0.470852	#N/A	#N/A	#N/A	#N/A	#N/A
Rnf122	-0.617764	0.000948072	0.0141035	0.968943	#N/A	#N/A	#N/A	#N/A	#N/A
Cyp39a1	-0.705929	0.00101701	-0.199463	0.486454	#N/A	#N/A	#N/A	#N/A	#N/A
Gem	-0.670857	0.00139656	-0.492885	0.0249226	#N/A	#N/A	#N/A	#N/A	#N/A
Arrdc4	-0.651799	0.00165417	-0.339468	0.148399	#N/A	#N/A	#N/A	#N/A	#N/A
Igsf3	-0.615574	0.0023251	-0.127888	0.659172	#N/A	#N/A	#N/A	#N/A	#N/A
Ccl5	-0.701134	0.00297753	-0.418255	0.0992221	#N/A	#N/A	#N/A	#N/A	#N/A
Dock6	-0.676373	0.0030961	-0.178524	0.556024	#N/A	#N/A	#N/A	#N/A	#N/A
A330074K22Rik	-0.609143	0.0032282	-0.100542	0.739214	#N/A	#N/A	#N/A	#N/A	#N/A
Bmf	-0.600356	0.00349919	0.458693	0.0200691	#N/A	#N/A	#N/A	#N/A	#N/A
Cdkn1a	-0.8347	0.00376558	-0.263491	0.448697	#N/A	#N/A	#N/A	CDKN1A	CDKN1A
Adamts4	-0.590942	0.00440508	-0.147837	0.594558	#N/A	#N/A	#N/A	#N/A	#N/A
TRNM	-0.677293	0.00683089	-0.322937	0.250002	#N/A	#N/A	#N/A	#N/A	#N/A	TRNM
Kif21b	-0.589574	0.00727681	0.0697768	0.829765	#N/A	#N/A	#N/A	#N/A	#N/A
Cttnbp2	-0.777845	0.00766436	-0.294673	0.37902	#N/A	#N/A	#N/A	#N/A	#N/A
Map3k13	-0.631206	0.00782793	-0.397488	0.113854	#N/A	#N/A	#N/A	#N/A	#N/A
Klf2	-0.727531	0.00809609	-0.471476	0.0958318	#N/A	#N/A	#N/A	#N/A	#N/A
Ccdc129	-0.752435	0.00854562	-0.417803	0.166281	#N/A	#N/A	#N/A	#N/A	#N/A
				counta	48					1
				count NA	48	48	48	47	47
				∆	0	0	0	1	1
				fraction	0
Supplementary Dataset S5: Venn diagram section with 48 genes: Changes unique to 2 µM down. It is also shown whether the genes are in mitocarta, G4 promoter database, in Qiagen DNA damage, apoptosis, or cell cycle group. Because there are mitocarta hits, genes that are mtDNA encoded are indicated.

## Sheet: genes_172
gene	log2FC_low_vs_ctrl	padj_low_vs_ctrl	log2FC_high_vs_ctrl	padj_high_vs_ctrl	mitocarta?	G4 promoter?	DNA damage?	apoptosis?	cell cycle?	mtDNA
COX1	-0.536407	9.37348e-05	-1.52645	7.57934e-35	COX1	#N/A	#N/A	#N/A	#N/A	COX1
ND2	-0.549452	0.00113354	-1.70782	4.63228e-32	ND2	#N/A	#N/A	#N/A	#N/A	ND2
OL	0.180928	0.359128	-1.57018	1.88002e-30	#N/A	#N/A	#N/A	#N/A	#N/A	OL
Dhcr24	-0.0559849	0.747587	-1.06414	6.66468e-30	#N/A	#N/A	#N/A	#N/A	#N/A
Errfi1	-0.121998	0.407554	-1.06732	1.12581e-28	#N/A	#N/A	#N/A	#N/A	#N/A
ND1	-0.433256	0.0254981	-1.66019	2.59135e-28	ND1	#N/A	#N/A	#N/A	#N/A	ND1
Cx3cl1	-0.306388	0.01129	-0.99506	3.17755e-23	#N/A	#N/A	#N/A	#N/A	#N/A
Tfrc	0.401475	0.000151986	-0.936866	1.39395e-21	#N/A	#N/A	#N/A	#N/A	#N/A
Pfkl	-0.208537	0.137884	-0.955395	1.17115e-20	#N/A	#N/A	#N/A	#N/A	#N/A
D-LOOP	0.188926	0.307334	-1.19486	2.16759e-20	#N/A	#N/A	#N/A	#N/A	#N/A	D-LOOP
Ank	-0.356542	0.00587722	-0.980025	2.80022e-19	#N/A	#N/A	#N/A	#N/A	#N/A
TRNL1	-0.609288	0.0164123	-1.76608	1.864e-17	#N/A	#N/A	#N/A	#N/A	#N/A	TRNL1
Elovl6	-0.080436	0.613847	-0.787953	2.16221e-16	#N/A	#N/A	#N/A	#N/A	#N/A
Fosl1	0.0647973	0.807664	-1.0944	4.55671e-15	#N/A	#N/A	#N/A	#N/A	#N/A
Slc2a1	-0.409333	0.000469508	-0.832469	8.95058e-15	#N/A	#N/A	#N/A	#N/A	#N/A
P4ha2	-0.340871	0.00860891	-0.822577	1.4668e-13	#N/A	#N/A	#N/A	#N/A	#N/A
Ccnd1	0.108241	0.413766	-0.644532	2.17672e-13	#N/A	#N/A	#N/A	#N/A	#N/A
Cyp51	-0.0348162	0.869799	-0.781525	3.40104e-13	#N/A	#N/A	#N/A	#N/A	#N/A
Hsd17b7	-0.0730473	0.720212	-0.835925	1.21286e-12	#N/A	#N/A	#N/A	#N/A	#N/A
Lrig1	0.0685209	0.697088	-0.717206	3.28703e-12	#N/A	#N/A	#N/A	#N/A	#N/A
Pcdh7	-0.125145	0.384434	-0.667763	7.20158e-12	#N/A	#N/A	#N/A	#N/A	#N/A
Scd2	-0.29944	0.00959033	-0.674694	8.51617e-12	#N/A	#N/A	#N/A	#N/A	#N/A
Jmjd6	0.0475759	0.824758	-0.768738	1.38572e-11	#N/A	#N/A	#N/A	#N/A	#N/A
Pdgfrb	-0.339226	0.000521792	-0.614354	1.52042e-11	#N/A	PDGFRB	#N/A	#N/A	#N/A
Ldlr	0.0730906	0.642014	-0.638154	1.84663e-11	#N/A	#N/A	#N/A	#N/A	#N/A
Lbh	-0.5083	1.10213e-05	-0.753736	4.54171e-11	#N/A	#N/A	#N/A	#N/A	#N/A
Plod2	-0.45648	6.33292e-05	-0.725156	5.3674e-11	#N/A	#N/A	#N/A	#N/A	#N/A
Insig1	0.02304	0.922871	-0.75097	9.08039e-11	#N/A	#N/A	#N/A	#N/A	#N/A
Lss	-0.110877	0.438207	-0.617251	1.27054e-10	#N/A	#N/A	#N/A	#N/A	#N/A
Gpi1	-0.249467	0.0332829	-0.619879	1.63775e-10	Gpi1	#N/A	#N/A	#N/A	#N/A
Sqle	-0.0189718	0.92493	-0.617661	1.68113e-10	#N/A	#N/A	#N/A	#N/A	#N/A
Idi1	0.123756	0.476789	-0.739376	2.02555e-10	#N/A	#N/A	#N/A	#N/A	#N/A
Medag	-0.543643	1.12077e-07	-0.669956	2.81174e-10	#N/A	#N/A	#N/A	#N/A	#N/A
Hmgcs1	-0.184613	0.282738	-0.752763	5.10092e-10	#N/A	#N/A	#N/A	#N/A	#N/A
Fads2	-0.121462	0.454694	-0.66374	1.15699e-09	#N/A	#N/A	#N/A	#N/A	#N/A
Adam19	-0.349448	0.0202282	-0.759972	2.19611e-09	#N/A	#N/A	#N/A	#N/A	#N/A
Apln	-0.102107	0.673203	-0.860308	3.6052e-09	#N/A	#N/A	#N/A	#N/A	#N/A
Hist1h2bc	0.0362011	0.867495	-0.664331	3.6721e-09	#N/A	#N/A	#N/A	#N/A	#N/A
Evi2a	-0.385917	0.0222498	-0.838703	4.67489e-09	#N/A	#N/A	#N/A	#N/A	#N/A
Ak4	-0.177511	0.31541	-0.725333	7.86931e-09	Ak4	#N/A	#N/A	#N/A	#N/A
D10Wsu102e	0.0964318	0.579832	-0.639358	1.18696e-08	#N/A	#N/A	#N/A	#N/A	#N/A
Lrp5	-0.411812	0.00587722	-0.749162	1.6602e-08	#N/A	#N/A	#N/A	#N/A	#N/A
Rcan2	-0.326457	0.107695	-0.895699	1.73251e-08	#N/A	#N/A	#N/A	#N/A	#N/A
Dusp6	-0.0289597	0.893296	-0.621243	2.15451e-08	#N/A	#N/A	#N/A	#N/A	#N/A
Pgm2	-0.344794	0.00982462	-0.6573	2.206e-08	#N/A	#N/A	#N/A	#N/A	#N/A
TRNP	-0.288372	0.370981	-1.21148	3.16131e-08	#N/A	#N/A	#N/A	#N/A	#N/A
Ccnf	0.0253131	0.908291	-0.612406	3.47419e-08	#N/A	#N/A	#N/A	#N/A	#N/A
Slc29a1	-0.0239097	0.916672	-0.614507	4.15673e-08	#N/A	#N/A	#N/A	#N/A	#N/A
S1pr3	-0.0357104	0.872299	-0.639701	4.55875e-08	#N/A	#N/A	#N/A	#N/A	#N/A
Tshz1	-0.115393	0.576053	-0.718312	6.50652e-08	#N/A	#N/A	#N/A	#N/A	#N/A
Cyp26b1	-0.538796	0.00452157	-0.905523	9.48018e-08	#N/A	#N/A	#N/A	#N/A	#N/A
Sh3pxd2b	-0.33438	0.00975836	-0.605209	1.21664e-07	#N/A	#N/A	#N/A	#N/A	#N/A
Adamts9	-0.29359	0.0866948	-0.72963	1.33687e-07	#N/A	#N/A	#N/A	#N/A	#N/A
Amigo2	0.100006	0.650882	-0.732038	1.59247e-07	#N/A	#N/A	#N/A	#N/A	#N/A
Slc5a3	-0.144641	0.444433	-0.672225	1.85475e-07	#N/A	#N/A	#N/A	#N/A	#N/A
Synpo	-0.477112	0.0222498	-0.909852	2.4346e-07	#N/A	#N/A	#N/A	#N/A	#N/A
Hmga2	0.040024	0.886871	-0.752069	2.46075e-07	#N/A	#N/A	#N/A	#N/A	#N/A
Bcor	-0.0939849	0.633315	-0.641555	2.69887e-07	#N/A	#N/A	#N/A	#N/A	#N/A
Mt1	-0.330969	0.147717	-0.889821	3.65148e-07	#N/A	#N/A	#N/A	#N/A	#N/A
Il4ra	0.203521	0.229493	-0.650038	4.37001e-07	#N/A	#N/A	#N/A	#N/A	#N/A
Casp3	0.00924644	0.971515	-0.626212	4.55851e-07	#N/A	#N/A	#N/A	#N/A	#N/A
1700017B05Rik	-0.393933	0.0214596	-0.741249	5.0583e-07	#N/A	#N/A	#N/A	#N/A	#N/A
Tnfrsf23	-0.173598	0.481675	-0.846147	5.22459e-07	#N/A	#N/A	#N/A	#N/A	#N/A
Hist4h4	-0.110998	0.667848	-0.785896	5.52081e-07	#N/A	#N/A	#N/A	#N/A	#N/A
S100a11	-0.27141	0.253707	-0.862039	5.71575e-07	#N/A	#N/A	#N/A	#N/A	#N/A
Etv4	0.0914511	0.628146	-0.602492	6.54703e-07	#N/A	#N/A	#N/A	#N/A	#N/A
Dusp1	-0.354546	0.0381374	-0.727213	6.54703e-07	#N/A	#N/A	#N/A	#N/A	#N/A
Pdk1	-0.477468	9.61036e-05	-0.606182	6.88459e-07	Pdk1	#N/A	#N/A	#N/A	#N/A
Cdc6	0.230832	0.137624	-0.611678	8.31418e-07	#N/A	#N/A	#N/A	#N/A	#N/A
Gapdh	-0.154414	0.361794	-0.587541	8.95522e-07	Gapdh	#N/A	#N/A	#N/A	#N/A
Cd14	-0.387017	0.0622611	-0.842138	9.8026e-07	#N/A	#N/A	#N/A	#N/A	#N/A
Fasn	-0.00257752	0.993744	-0.748483	1.00981e-06	Fasn	#N/A	#N/A	#N/A	#N/A
Dio2	-0.338581	0.142927	-0.881882	1.04375e-06	#N/A	#N/A	#N/A	#N/A	#N/A
Mmp3	-0.114934	0.655074	-0.788999	1.10185e-06	#N/A	#N/A	#N/A	#N/A	#N/A
E2f7	-0.0294668	0.925533	-0.756502	1.37611e-06	#N/A	#N/A	#N/A	#N/A	#N/A
Gm2115	-0.122743	0.721185	-0.992614	1.52992e-06	#N/A	#N/A	#N/A	#N/A	#N/A
Dock8	-0.277794	0.362924	-1.02678	1.85382e-06	#N/A	#N/A	#N/A	#N/A	#N/A
Crabp1	-0.367369	0.0273815	-0.686235	1.90328e-06	#N/A	#N/A	#N/A	#N/A	#N/A
Hist1h2bj	0.105855	0.633616	-0.670928	2.01022e-06	#N/A	#N/A	#N/A	#N/A	#N/A
Lclat1	-0.188777	0.264368	-0.586507	2.62586e-06	#N/A	#N/A	#N/A	#N/A	#N/A
Mast4	-0.309542	0.109912	-0.701715	5.46937e-06	#N/A	#N/A	#N/A	#N/A	#N/A
Acat2	-0.0494872	0.857739	-0.673426	6.70132e-06	#N/A	#N/A	#N/A	#N/A	#N/A
Egln1	-0.220298	0.245661	-0.63766	7.22753e-06	#N/A	#N/A	#N/A	#N/A	#N/A
E2f8	-0.0454922	0.90227	-0.841468	9.23047e-06	#N/A	#N/A	#N/A	#N/A	#N/A
Clspn	0.179419	0.33318	-0.599999	9.34051e-06	#N/A	#N/A	#N/A	#N/A	#N/A
Aacs	-0.108893	0.613847	-0.617151	9.73702e-06	#N/A	#N/A	#N/A	#N/A	#N/A
Rbm38	-0.29743	0.279076	-0.897004	9.81896e-06	#N/A	#N/A	#N/A	#N/A	#N/A
Tob2	-0.168264	0.363459	-0.58782	1.06523e-05	#N/A	#N/A	#N/A	#N/A	#N/A
Nes	0.0172209	0.95002	-0.606866	1.36437e-05	#N/A	#N/A	#N/A	#N/A	#N/A
Rgmb	-0.395235	0.0769356	-0.787343	1.66672e-05	#N/A	#N/A	#N/A	#N/A	#N/A
Lmf2	-0.102834	0.679087	-0.656233	2.04271e-05	#N/A	#N/A	#N/A	#N/A	#N/A
Arhgap36	-0.269643	0.114644	-0.588473	2.05174e-05	#N/A	#N/A	#N/A	#N/A	#N/A
A930004D18Rik	-0.0796476	0.767038	-0.669603	2.16304e-05	#N/A	#N/A	#N/A	#N/A	#N/A
Rac1	-0.140119	0.493905	-0.596108	2.18536e-05	#N/A	#N/A	#N/A	#N/A	#N/A
Hist1h2ai	0.0237381	0.93767	-0.635876	2.3851e-05	#N/A	#N/A	#N/A	#N/A	#N/A
Efnb2	0.0464736	0.884526	-0.712338	3.01231e-05	#N/A	#N/A	#N/A	#N/A	#N/A
Tnfrsf9	-0.607523	0.0315915	-0.981643	3.35126e-05	#N/A	#N/A	#N/A	#N/A	#N/A
Hist1h4j	0.0516801	0.856545	-0.651541	3.4604e-05	#N/A	#N/A	#N/A	#N/A	#N/A
Rbp1	-0.513763	0.00147444	-0.643867	3.69183e-05	#N/A	#N/A	#N/A	#N/A	#N/A
Sema7a	-0.339279	0.275742	-0.936138	3.69352e-05	#N/A	#N/A	#N/A	#N/A	#N/A
Loxl1	-0.0306827	0.9187	-0.627191	3.91571e-05	#N/A	#N/A	#N/A	#N/A	#N/A
Zfp143	-0.155625	0.456138	-0.605417	4.21112e-05	#N/A	#N/A	#N/A	#N/A	#N/A
TRNI	-0.645697	0.0451474	-1.02982	4.25955e-05	#N/A	#N/A	#N/A	#N/A	#N/A	TRNI
Klhl21	0.0771102	0.787877	-0.67023	4.98806e-05	#N/A	#N/A	#N/A	#N/A	#N/A
Slco2a1	-0.19069	0.422454	-0.677609	6.1404e-05	#N/A	#N/A	#N/A	#N/A	#N/A
Hs6st1	-0.250161	0.224092	-0.631595	6.20187e-05	#N/A	#N/A	#N/A	#N/A	#N/A
Lrrc8c	-0.0886134	0.744945	-0.649842	6.99596e-05	#N/A	#N/A	#N/A	#N/A	#N/A
Bahcc1	-0.271481	0.321722	-0.788866	7.07994e-05	#N/A	#N/A	#N/A	#N/A	#N/A
Megf10	-0.570524	0.00208331	-0.695481	8.56167e-05	#N/A	#N/A	#N/A	#N/A	#N/A
Tnfrsf22	-0.298112	0.312887	-0.847053	8.66981e-05	#N/A	#N/A	#N/A	#N/A	#N/A
Fhod3	-0.432728	0.0829855	-0.795034	0.000106978	#N/A	#N/A	#N/A	#N/A	#N/A
Phospho1	-0.521346	0.0971967	-0.946937	0.000124336	#N/A	#N/A	#N/A	#N/A	#N/A
Dync1i1	-0.497507	0.00452157	-0.632338	0.000126941	#N/A	#N/A	#N/A	#N/A	#N/A
Abhd1	-0.141762	0.538968	-0.605399	0.000136454	#N/A	#N/A	#N/A	#N/A	#N/A
Hsph1	-0.239908	0.37968	-0.744879	0.000139419	#N/A	#N/A	#N/A	#N/A	#N/A
Stard4	-0.255352	0.27723	-0.664812	0.000170063	#N/A	#N/A	#N/A	#N/A	#N/A
Gjb3	0.153113	0.58199	-0.710111	0.000175061	#N/A	#N/A	#N/A	#N/A	#N/A
Sap130	-0.173117	0.476433	-0.637261	0.000194892	#N/A	#N/A	#N/A	#N/A	#N/A
COX2	-0.656444	NA	-0.940369	0.000208654	COX2	#N/A	#N/A	#N/A	#N/A	COX2
Hist1h3a	-0.0275486	0.932941	-0.621682	0.000212538	#N/A	#N/A	#N/A	#N/A	#N/A
Cherp	-0.190064	0.443057	-0.653462	0.000218039	#N/A	#N/A	#N/A	#N/A	#N/A
Parvb	-0.368287	0.155268	-0.757733	0.000227525	#N/A	#N/A	#N/A	#N/A	#N/A
Pradc1	0.0479836	0.908476	-0.808547	0.000281919	#N/A	#N/A	#N/A	#N/A	#N/A
Kirrel3	-0.164478	0.477708	-0.593318	0.000316579	#N/A	#N/A	#N/A	#N/A	#N/A
Mir1949	-0.291939	0.206503	-0.652573	0.000327753	#N/A	#N/A	#N/A	#N/A	#N/A
Sipa1l3	-0.235015	0.367781	-0.681014	0.000335358	#N/A	#N/A	#N/A	#N/A	#N/A
Hist1h2ag	0.0974498	0.804713	-0.798544	0.00034289	#N/A	#N/A	#N/A	#N/A	#N/A
Eif4ebp2	-0.368201	0.231051	-0.827433	0.000347434	#N/A	#N/A	#N/A	#N/A	#N/A
Sh2d1b1	-0.0336588	0.942428	-0.841097	0.000350495	#N/A	#N/A	#N/A	#N/A	#N/A
Phactr4	-0.302713	0.229493	-0.689245	0.000369053	#N/A	#N/A	#N/A	#N/A	#N/A
Gar1	-0.0740524	0.823689	-0.671394	0.000387898	#N/A	#N/A	#N/A	#N/A	#N/A
Esyt3	-0.557965	0.031091	-0.79831	0.000395531	#N/A	#N/A	#N/A	#N/A	#N/A
Zscan22	-0.135784	0.638437	-0.675916	0.000413983	#N/A	#N/A	#N/A	#N/A	#N/A
Peak1	-0.232986	0.301273	-0.596685	0.000425789	#N/A	#N/A	#N/A	#N/A	#N/A
Srm	0.13967	0.628146	-0.662056	0.000465096	#N/A	#N/A	#N/A	#N/A	#N/A
Snai1	-0.186933	0.604315	-0.820599	0.000469873	#N/A	#N/A	#N/A	#N/A	#N/A
Ung	0.35588	0.102434	-0.656774	0.000485519	Ung	#N/A	UNG	#N/A	#N/A		downregulated
Iqgap2	-0.211752	0.368526	-0.602279	0.000616451	#N/A	#N/A	#N/A	#N/A	#N/A
Foxc2	-0.0117783	0.974135	-0.6572	0.000650307	#N/A	#N/A	#N/A	#N/A	#N/A
Mycn	0.128385	0.777355	-0.860937	0.000804816	#N/A	#N/A	#N/A	#N/A	#N/A
Loxl2	-0.37058	0.0819159	-0.605964	0.000889262	#N/A	#N/A	#N/A	#N/A	#N/A
Il20ra	-0.457822	0.152633	-0.832445	0.000893926	#N/A	#N/A	#N/A	#N/A	#N/A
Cmklr1	-0.5084	0.119466	-0.849685	0.000931704	#N/A	#N/A	#N/A	#N/A	#N/A
Hsd11b1	-0.509662	0.105038	-0.829491	0.000991976	#N/A	#N/A	#N/A	#N/A	#N/A
Rassf4	-0.390365	0.154875	-0.721132	0.00108591	#N/A	#N/A	#N/A	#N/A	#N/A
Dynll2	-0.208883	0.390823	-0.58611	0.00116509	#N/A	#N/A	#N/A	#N/A	#N/A
Nav1	-0.328774	0.147341	-0.601527	0.0011761	#N/A	#N/A	#N/A	#N/A	#N/A
Maff	0.034384	0.919723	-0.591676	0.00120823	#N/A	#N/A	#N/A	#N/A	#N/A
Rab11b	-0.207527	0.416991	-0.599646	0.0013901	#N/A	#N/A	#N/A	#N/A	#N/A
Setd1a	-0.146691	0.589267	-0.590163	0.00141688	#N/A	#N/A	#N/A	#N/A	#N/A
Kcnk2	-0.146289	0.693191	-0.744649	0.00145644	#N/A	#N/A	#N/A	#N/A	#N/A
Hmgcr	-0.120777	0.710447	-0.642986	0.00159378	#N/A	#N/A	#N/A	#N/A	#N/A
Hmga2-ps1	-0.126317	0.700866	-0.658899	0.00183977	#N/A	#N/A	#N/A	#N/A	#N/A
Rhog	-0.394896	0.178506	-0.724055	0.0018956	#N/A	#N/A	#N/A	#N/A	#N/A
Gm1045	0.246148	0.380202	-0.658046	0.00208061	#N/A	#N/A	#N/A	#N/A	#N/A
Fam19a5	-0.328983	0.279897	-0.717947	0.00209867	#N/A	#N/A	#N/A	#N/A	#N/A
Myh1	-0.198857	0.599633	-0.769597	0.00212395	#N/A	#N/A	#N/A	#N/A	#N/A
Sertad4	-0.382807	0.130311	-0.641265	0.00213214	#N/A	#N/A	#N/A	#N/A	#N/A
Mgp	-0.173314	0.596629	-0.672886	0.00226212	#N/A	#N/A	#N/A	#N/A	#N/A
Cd300lb	-0.20953	0.567374	-0.748049	0.00257002	#N/A	#N/A	#N/A	#N/A	#N/A
Gpr146	-0.651294	0.0244445	-0.767292	0.00257249	#N/A	#N/A	#N/A	#N/A	#N/A
Ammecr1	-0.0404885	0.917118	-0.615248	0.0028183	#N/A	#N/A	#N/A	#N/A	#N/A
Tnfaip3	-0.391241	0.105192	-0.608821	0.00293593	#N/A	#N/A	#N/A	#N/A	#N/A
Atf1	-0.109213	0.730665	-0.591413	0.00298449	#N/A	#N/A	#N/A	#N/A	#N/A
Slc17a6	-0.0361356	0.942428	-0.750855	0.00312914	#N/A	#N/A	#N/A	#N/A	#N/A
Egr3	0.024105	0.949106	-0.588236	0.0033665	#N/A	#N/A	#N/A	#N/A	#N/A
Ccdc24	-0.0739482	0.833479	-0.588122	0.00456751	#N/A	#N/A	#N/A	#N/A	#N/A
Gm15867	-0.0788374	0.830301	-0.611234	0.00478592	#N/A	#N/A	#N/A	#N/A	#N/A
Snora52	-0.259606	0.510918	-0.725868	0.00729947	#N/A	#N/A	#N/A	#N/A	#N/A
Smtnl2	-0.608592	NA	-0.717826	0.00866511	#N/A	#N/A	#N/A	#N/A	#N/A
Ppp1r3c	-0.392457	0.282323	-0.710596	0.0093274	#N/A	#N/A	#N/A	#N/A	#N/A
Xylt1	-0.24963	0.425668	-0.607032	0.00975147	#N/A	#N/A	#N/A	#N/A	#N/A
				counta	172					8	164
				count NA	162	171	171	172	172
				∆	10	1	1	0	0	164	2
				fraction	0.0581395	0.00581395	0.00581395	0	0	0.0465116
Supplementary Dataset S5: Venn diagram section with 172 genes: Changes unique to 10 µM RHPS4 down. It is also shown whether the genes are in mitocarta, G4 promoter database, in Qiagen DNA damage, apoptosis, or cell cycle group. Because there are mitocarta hits, genes that are mtDNA encoded are indicated.

[truncated: 4 more sheets: genes_201, G4 promoters, Qiagen pathways, mitocarta 2]
